# Supplementary material for: Comprehensive Analysis of GH3 Gene Family in Potato and Functional Characterization of StGH3.3 under Drought Stress
Source: Int J Mol Sci. 2023 Oct 12;24(20):15122. doi: 10.3390/ijms242015122 (PMC10606756; doi:10.3390/ijms242015122)
Supplement: Supplementary file 1 [file ijms-24-15122-s001.zip]

Archive with 3 entries (3 files):
- Suplementary figures.pdf
- Suplementary tables.pdf
- Suplementary tables.xls
