# Supplementary material for: Comprehensive Analysis of GH3 Gene Family in Potato and Functional Characterization of StGH3.3 under Drought Stress
Source: Int J Mol Sci. 2023 Oct 12;24(20):15122. doi: 10.3390/ijms242015122 (PMC10606756; doi:10.3390/ijms242015122)
Supplement: Supplementary file 1 [file ijms-24-15122-s001.zip › Suplementary tables.xls]

## Sheet: Sheet1
Gene Name	Gene ID	PI	MW	AA	CDS	Location
StGH3.1	PGSC0003DMT400000283	5.67	63621.9	569	1710	69.6%: cytoplasmic,21.7%: nuclear,4.3%: mitochondrial,4.3%: Golgi
StGH3.2	PGSC0003DMT400066533	5.92	67658.5	596	1791	43.5%: cytoplasmic,30.4%: nuclear,17.4%: mitochondrial,4.3%: endoplasmic reticulum,4.3%: Golgi
StGH3.3	PGSC0003DMT400068624	5.92	67758.7	599	1800	69.6%: nuclear,17.4%: mitochondrial,13.0%: cytoplasmic
StGH3.4	PGSC0003DMT400064290	5.41	67580.4	599	1800	60.9%: cytoplasmic,21.7%: nuclear,13.0%: mitochondrial,4.3%: endoplasmic reticulum
StGH3.5	PGSC0003DMT400084210	5.97	64663.2	577	1734	56.5%: cytoplasmic,30.4%: nuclear,8.7%: mitochondrial,4.3%: Golgi
StGH3.6	PGSC0003DMT400067353	5.13	68846.5	606	1821	39.1%: nuclear,39.1%: cytoplasmic,13.0%: mitochondrial,4.3%: Golgi,4.3%: endoplasmic reticulum
StGH3.7	PGSC0003DMT400049613	5.97	68651.5	607	1824	43.5%: cytoplasmic,39.1%: nuclear,8.7%: mitochondrial,4.3%: Golgi,4.3%: endoplasmic reticulum
StGH3.8	PGSC0003DMT400064388	5.59	60842.4	540	1623	56.5%: nuclear,34.8%: mitochondrial,8.7%: cytoplasmic
StGH3.9	PGSC0003DMT400064337	5.03	67399.6	595	1788	47.8%: cytoplasmic,39.1%: nuclear,8.7%: mitochondrial,4.3%: Golgi
StGH3.10	PGSC0003DMT400064343	5.13	68230.6	602	1809	43.5%: nuclear,39.1%: cytoplasmic,13.0%: mitochondrial,4.3%: Golgi
StGH3.11	PGSC0003DMT400055809	6.38	69503.2	609	1830	52.2%: cytoplasmic,30.4%: nuclear,13.0%: mitochondrial,4.3%: Golgi
StGH3.12	PGSC0003DMT400051184	5.56	56538.9	507	1524	56.5%: cytoplasmic,34.8%: nuclear,4.3%: mitochondrial,4.3%: Golgi
StGH3.13	PGSC0003DMT400056122	6.27	69531.6	614	1845	39.1%: nuclear,34.8%: cytoplasmic,13.0%: mitochondrial,4.3%: Golgi,4.3%: vesicles of secretory system,4.3%: endoplasmic reticulum
StGH3.14	PGSC0003DMT400064335	4.78	35399.1	312	939	43.5%: cytoplasmic,30.4%: nuclear,17.4%: mitochondrial,4.3%: Golgi,4.3%: vesicles of secretory system
StGH3.15	PGSC0003DMT400064336	5	39163.1	344	1035	39.1%: cytoplasmic,34.8%: mitochondrial,26.1%: nuclear
StGH3.16	PGSC0003DMT400064393	6.17	67362	595	1788	39.1%: cytoplasmic,26.1%: mitochondrial,21.7%: nuclear,4.3%: peroxisomal,4.3%: vacuolar,4.3%: plasma membrane
StGH3.17	PGSC0003DMT400064332	5.73	62193.2	546	1641	39.1%: mitochondrial,26.1%: cytoplasmic,26.1%: nuclear,4.3%: plasma membrane,4.3%: vesicles of secretory system
StGH3.18	PGSC0003DMT400047296	8.41	40974	358	1077	43.5%: cytoplasmic,34.8%: nuclear,17.4%: mitochondrial,4.3%: Golgi
StGH3.19	PGSC0003DMT400064341	8.76	33936.3	303	912	60.9%: nuclear,21.7%: mitochondrial,13.0%: cytoplasmic,4.3%: extracellular, including cell wall
